# Supplementary material for: Microwave Flow Cytometric Detection and Differentiation of Escherichia coli
Source: Sensors (Basel). 2024 Apr 30;24(9):2870. doi: 10.3390/s24092870 (PMC11086155; doi:10.3390/s24092870)
Supplement: Supplementary file 1 [file sensors-24-02870-s001.zip]

Archive with 1 entries (1 files):
- sensors-2900897-supplementary.AVI
